# Supplementary material for: Development of a LAMP-Based Molecular Species Diagnosis Method for Four Major Agricultural Pests in the Genus Spodoptera (Lepidoptera: Noctuidae)
Source: Insects. 2021 Sep 29;12(10):883. doi: 10.3390/insects12100883 (PMC8541213; doi:10.3390/insects12100883)
Supplement: Supplementary file 1 [file insects-12-00883-s001.zip]

Archive with 1 entries (1 files):
- insects-1382267-supplementary.pdf
